# Supplementary material for: Content aware image restoration improves spatiotemporal resolution in luminescence imaging
Source: Commun Biol. 2023 May 13;6:518. doi: 10.1038/s42003-023-04886-z (PMC10183019; doi:10.1038/s42003-023-04886-z)
Supplement: Supplementary file 4 — Supplementary Data 1 [file 42003_2023_4886_MOESM4_ESM.xlsx]

## Sheet: Figure 1a
Numerical source data Figure 1a
exposure time [s]	technical noise (MAE)					raw input (MAE)					restoration (MAE)
0.5	10.3695	9.33838	10.1594	17.4161	10.28	39.0189	39.3185	36.7349	42.8943	36.5831	10.4512	10.459	9.5874	17.3383	11.1088
1	10.3695	9.33838	10.1594	17.4161	10.28	26.7934	24.7039	25.202	32.2913	25.3732	9.26056	8.65356	9.09714	16.3966	10.4006
5	10.3695	9.33838	10.1594	17.4161	10.28	26.3926	23.56	24.8206	34.8827	26.77	7.97653	8.17108	7.66136	15.5095	8.1205

## Sheet: Figure 1b
Numerical source data Figure 1b
bin factor	technical noise (MAE)					raw input (MAE)					restoration (MAE)
1	10.3695	9.33838	10.1594	17.4161	10.28	26.7934	24.7039	25.202	32.2913	25.3732	9.26056	8.65356	9.09714	16.3966	10.4006
2	10.3695	9.33838	10.1594	17.4161	10.28	51.3027	58.6995	59.2948	65.4698	53.1937	9.46289	8.57574	8.82477	16.5406	9.38896
4	10.3695	9.33838	10.1594	17.4161	10.28	49.5907	62.2987	59.4271	74.9794	55.0303	9.92981	8.91426	9.31892	16.4122	10.4162
8	10.3695	9.33838	10.1594	17.4161	10.28	42.3923	51.8941	54.6101	59.9718	47.6919	11.6885	10.0232	10.8636	17.0192	10.8948

## Sheet: Figure 1c
Numerical source data Figure 1c
exposure time [s]	raw input (MAE)					noise to signal restoration (MAE)					noise to noise restoration (MAE)
5	26.3926	23.56	24.8206	34.8827	26.77	7.97653	8.17108	7.66136	15.5095	8.1205	8.27614	8.1633	7.62634	15.4589	7.92984
15	16.5717	19.4666	17.5172	25.1436	18.9375	7.86758	7.50183	7.10884	15.027	7.3851	7.88704	7.52907	7.38899	14.6418	7.42012
60	10.3695	9.33838	10.1594	17.4161	10.28						7.71194	5.65361	7.61467	10.8053	7.64969

## Sheet: Figure 1d
Numerical source data Figure 1d
condition	MAE
raw input	38.2061	3.63527	7.32908
technical noise	40.3191	4.97217	6.98958
noise2signal	2.02738	1.71233	3.05545
noise2noise	3.16956	1.85884	3.19524

## Sheet: Figure 2a
Numerical source data Figure 2a
exposure time [ms]	Nluc short exposure input (Pearson correlation)					GFP as GT restoration (Pearson correlation)					Nluc as GT restoration (Pearson correlation)
15	0.18	0.17	0.25	0.18	0.23	0.82	0.68	0.7	0.75	0.85	0.91	0.87	0.9	0.89	0.93
25	0.22	0.18	0.23	0.2	0.25	0.81	0.85	0.87	0.82	0.87	0.91	0.9	0.94	0.91	0.95
100	0.43	0.35	0.49	0.41	0.51	0.76	0.79	0.87	0.84	0.93	0.96	0.94	0.96	0.95	0.97

## Sheet: Figure 2b
Numerical source data Figure 2b
Tomm20 NeonGreen					Tomm20 Nluc restoration
DMSO		4 μM Rotenone			DMSO		4 μM Rotenone
Circularity	Aspect ratio	Circularity	Aspect ratio		Circularity	Aspect ratio	Circularity	Aspect ratio
0.639	2.308	0.65	1.896		0.676	2.179	0.682907	1.9413
0.52	2.289	0.621	2.321		0.71	1.962	0.688011	2.01169
0.616	2.479	0.665	1.967		0.671	2.121	0.726058	1.88631
0.476	2.592	0.556	2.176		0.68	2.011	0.673526	2.04549
0.407	2.404	0.588	2.403		0.57	2.24	0.664642	1.9923
0.577	2.315	0.544	2.259		0.613	2.043	0.660111	1.9419
0.499	2.159	0.65	1.918		0.619	2.077	0.734091	1.68095
0.566	2.44	0.732	1.954		0.642	2.178	0.757722	1.75786
0.51	2.408	0.65	2.241		0.663	2.016	0.65395	1.90742
0.413	2.325	0.591	2.197		0.622	2.179	0.678851	1.98381
0.598	2.345	0.622	2.171		0.659	2.202	0.678914	2.04234
0.611	2.393	0.64	2.207		0.659	2.211	0.696275	1.91892
0.497	2.416	0.686	1.924		0.633	2.139	0.69236	1.98329
0.44	2.242	0.638	2.006		0.607	1.931	0.631928	1.94117
0.534	2.485	0.752	1.813		0.695	1.946	0.805609	1.67122
0.566	2.413	0.662	1.999		0.696	1.982	0.652698	1.92917
0.544	2.349	0.701	2.017		0.641	2.03	0.712184	1.90261
